# Supplementary material for: Genome Mining of Pseudarthrobacter sp. So.54, a Rhizospheric Bacteria from Colobanthus quitensis Antarctic Plant
Source: Biomolecules. 2025 Apr 5;15(4):534. doi: 10.3390/biom15040534 (PMC12025171; doi:10.3390/biom15040534)
Supplement: Supplementary file 1 [file biomolecules-15-00534-s001.zip]

Archive with 1 entries (1 files):
- biomolecules-3549907-supplementary.pdf
